# Supplementary material for: FlaHMM: unistrand flamenco-like piRNA cluster prediction in Drosophila species using hidden Markov models
Source: NAR Genom Bioinform. 2024 Sep 14;6(3):lqae119. doi: 10.1093/nargab/lqae119 (PMC11400887; doi:10.1093/nargab/lqae119)
Supplement: lqae119_Supplemental_Files [file lqae119_supplemental_files.zip]

Archive with 2 entries (2 files):
- FlaHMM_supplement_240722.pdf
- Table_S7_240223.xlsx
